# Supplementary material for: What Happened and Why: Responding to Racism, Discrimination, and Microaggressions in the Clinical Learning Environment
Source: MedEdPORTAL. 2022 Nov 1;18:11280. doi: 10.15766/mep_2374-8265.11280 (PMC9622434; doi:10.15766/mep_2374-8265.11280)
Supplement: Supplementary file 1 — Facilitator Guide.docxStudent Guide.docxRDM Faculty Development.pptxGuide for Implementation.docxPreworkshop Survey.docxPostworkshop Survey.docx [file mep_2374-8265.11280-s001.zip]

Archive with 7 entries (7 files):
- E. Preworkshop Survey.docx
- F. Postworkshop Survey.docx
- A. Facilitator Guide.docx
- B. Student Guide.docx
- C. RDM Faculty Development.pptx
- D. Guide for Implementation.docx
- Educational_Summary_Report_11280.pdf
